# Supplementary material for: Vascular Anastomoses and Dissection: A Six-Part Simulation Curriculum for Surgical Residents
Source: MedEdPORTAL. 2024 May 28;20:11406. doi: 10.15766/mep_2374-8265.11406 (PMC11219091; doi:10.15766/mep_2374-8265.11406)
Supplement: Supplementary file 1 — Session 1 - End-to-End Anastomoses.docxSession 2 - End-to-Side Anastomoses.docxSession 3 - Cadaveric Vein Anastomoses.docxSession 4 - Aortic Exposure and Anastomosis.docxSession 5 - Vein Harvest.docxSession 6 - Extremity Bypass.docxSurveys.docx [file mep_2374-8265.11406-s001.zip]

Archive with 8 entries (8 files):
- D. Session 4 - Aortic Exposure and Anastomosis.docx
- E. Session 5 - Vein Harvest.docx
- C. Session 3 - Cadaveric Vein Anastomoses.docx
- F. Session 6 - Extremity Bypass.docx
- G. Surveys.docx
- A. Session 1 - End-to-End Anastomoses.docx
- B. Session 2 - End-to-Side Anastomoses.docx
- _Educational Summary Report_11406.pdf
